# Supplementary material for: Investigating the Effects of Brainstem Neuronal Adaptation on Cardiovascular Homeostasis
Source: Front Neurosci. 2020 May 20;14:470. doi: 10.3389/fnins.2020.00470 (PMC7251082; doi:10.3389/fnins.2020.00470)
Supplement: TABLE S23 — Simulink model parameters. [file Table_3.xlsx]

## Sheet: table4supplement
Table S24. Summay of experiments that generated data used in parameter estimation
Reference	Cardiovascular function studied	Experimental model		Number of replicates used in study	Perturbation (inputs)	Relevant measure (outputs) used in model development
Levy and Zieske, 1969	HR (in response to accentuated antagonism between sympathetic and parasympathetic nervous system)	canine		10	Sympathetic (right stellate ganglion) and parasympathetic (left cervical vagosympathetic trunk) stimulation	HR
Suga, Sagawa, and Kostiuk, 1976	ventricular elastance	canine		11	arterial pressure	Emax
Greenwood et al., 1980	HR (in response to changes in lung volume)	canine		14	lung volume	HR
Hainsworth 1974	HR (in response to changes in lung volume)	canine		14	lung volume	HR
Schwartzenburg et al. 2012	Ventricular ejection fraction	human	heart failure patients	179 (HFrEF); 89 (HFpEF)	sodium nitropruside infusion (blood pressure depressant)	EF, SBP, DBP, and additional baseline hemodynamics via cardiac catheterization
De Ferarri et al., 2010	Ventricular ejection fraction	human	chronic heart failure patients	23	vagus nerve stimulation	EF, HR, SBP, DBP etc.
Hung et al. 2010	Hemodynamics in systolic heart failure patients	human	post myocardial infarction patients	380	none - clinical study measuring longitudinal and circumferential strain rates of heart in patients post mycardial infarction	SBP, DBP, etc.
Frey 1986	Cardiac function in response to changes in lower body pressure	human		20	decrease lower body pressure to force fluid into extravascular space via lower body negative pressure (LBNP) chamber	SBP, DBP, SV, total peripheral resistance
Pawelczyk et al. 1992	Cardiovascular response during dynamic exercise	human		9	cycling exercise	HR, CO, MAP, total systemic resistance, VO2
Dhakal et al. 2015	Cardiovascular response during dynamic exercise in heart failure patients	human	heart failure patients	48 (HFpEF); 56 (HFrEF)	cardiopulmonary exercise test (upright erogmeric cycling)	CO, SV, HR, SBP, DBP, MAP, EF, VO2
Cain et al. 2009	Cardiovascular outputs of healthy patients across age groups	human	youths and adults	76 (adults)	None - echo cardiac magnetic imaging	EDV, ESV, SV, EF, SBP, DBP
Kobayashi 2013	Time duration needed from accurate HR reading	human		70	None	Heart rate variability
Kawaguchi et al. 2003	Ejection fraction in heart failure patients	human	heart failure patients	10 (HFpEF)	invasive PV catheretization, noninvasive measures - arm-cuff pressures, echo-doppler derived stroke volumes	EF, SBP, pulse pressure, SV, body surface area, w
Abbreviations
HR	heart rate
CO	cardiac output
MAP	mean arterial pressure
SBP	systolic blood pressure
DBP	diastolic blood pressure
EF	ejection fraction
SV	stroke volume
VO2	maximum oxgyen consumption rate
Emax	elastance - maximum
Ursino 1998	Prior model	referes to multiple studies
Paulus et al. 2007	ejection fraction	consensus statement
Magosso et al. 2002	exercise CV response	refers to Pawelcyzk et al. 1992
Magosso & Ursino 2002	exercise CV response	refers to Pawelcyzk et al. 1992
Klein & De Ferrari 2010	ejection fraction	refers to De Ferarri et al. 2010 study

## Sheet: original
Reference	CV function	model_type	number of animal replicates	perturbation (inputs)	measures (outputs)
Levy and Zieske, 1969	HR (accentuated antagonism)	mongrel dog	10	Sympathetic (right stellate ganglion) & parasympathetic (left cervical vagosympathetic trunk) stimulation	HR
Ursino 1998	Prior model
Suga, Sagawa, and Kostiuk, 1976	ventricular elasticity	mongrel dog	11	arterial pressure	Emax (surrogate for ventricular contractility)
Greenwood 1980	tidal lung volume	dog	14	lung volume (maintaining constant sinus perfusion pressure)	HR
Hainsworth 1974	tidal lung volume	dog	14	lung volume	HR
Schwartzenburg et al. 2012	ejection fraction	human (heart failure patients)	179 (HFrEF); 89 (HFpEF)	sodium nitropruside infusion (blood pressure depressant)	baseline hemodynamics via cardiac catheterization
Paulus et al. 2007	ejection fraction	consensus statement
Klein & De Ferrari 2010	ejection fraction	report of following study (line below)
De Ferarri et al., 2010	ejection fraction	human (chronic heart failure patients)	23 (HF)	vagus nerve stimulation	Left ventricular EF, HR, systolic blood pressure, diastolic blood pressure, etc.
Hung et al. 2010	systolic, diastolic blood pressure in systolic heart failure	human (post myocardial infarction)	380	none - clinical study measuring longitudinal and circumferential strain rates of heart in patients post mycardial infarction	Systolic/diastolic blood pressure, longitudinal/circumferential strain via cardiac imaging
Frey 1986	lower body negative pressure (cardiopulmonary receptors)	human	20	decrease lower body pressure to force fluid into extravascular space	Systolic/diastolic blood pressure, stroke volume, total peripheral resistance
Magosso et al. 2002	exercise CV response	refers to Pawelcyzk et al. 1992
Magosso & Ursino 2002	exercise CV response	refers to Pawelcyzk et al. 1992
Pawelczyk et al. 1992	VO2 levels (exercise response of healthy patients to pedaling exercise)	human	9	cycling exercise	HR, oxygen uptake rate, CO, systemic vascular resistance
Dhakal et al. 2015	VO2 levels (exercise response of HFrEF patients to pedaling exercise)	human (heart failure patients)	48 (HFpEF); 56 (HFrEF)	cardiopulmonary exercise test (upright erogmeric cycling)	VO2, CO, SV, HR, SBP, DBP, MAP, right ventricular EF, left ventricular EF, etc.
Cain et al. 2009	CV outputs of healthy patient	human	76 (adults)	None -echo cardiac magnetic imaging	End diastolic volume, End sytolic volume, stroke volume, EF, SBP, DBP, BSA, height, weigth, BMI
Kobayashi 2013	15 seconds as adqeuate time for measuring HR	human	70	None	Heart rate variability
Kawaguchi et al. 2003	HF-preserved EF values	human (HFpEF patients)	10	invasive PV catheretization, noninvasive measure - arm-cuff pressures, echo-doppler derived stroke volumes	EF, SBP, pulse pressure, SV, body surface area, w
