# Supplementary material for: Investigating the Effects of Brainstem Neuronal Adaptation on Cardiovascular Homeostasis
Source: Front Neurosci. 2020 May 20;14:470. doi: 10.3389/fnins.2020.00470 (PMC7251082; doi:10.3389/fnins.2020.00470)
Supplement: TABLE S24 — Summary of experiments that generated data used in parameter estimation. [file Table_4.xlsx]

## Sheet: Sheet1
Table S23 Simulink model parameters
			Baseline Conditions		Pedaling Exercise Conditions
Parameter num.	Simulink model parameter notation	Corresponding model parameter notation	Parameters corresponding to healthy patient	Parameters corresponding to HFrEF patient	Parameter set corresponding to healthy patienct	Parameter sets corresponding to exercise intolerant HFrEF patient
1	delta_BR	ffmax,BR - ffmin,BR	21.195	21.195	31.466	35.4895	51.1578	30.7078	10.6818
2	minval_BR	ffmin,BR	0.3038	0.3038	0.3292	0.3109	0.6049	0.5672	0.2756
3	kBR	kBR	2.1366	2.1366	6.2727	5.8021	6.3458	4.9049	5.5779
4	midptBR_gain	ffmidpt,BR	1.7649	1.7649	1.9378	2.9444	4.2884	5.1218	1.137
5	delta_LS	ffmax,LSR - ffmin,LSR	28.8164	28.8164	26.3473	57.0393	70.8776	12.8784	68.2296
6	minval_LS	ffmin,LSR	2.7533	2.7533	5.2576	2.6375	6.2043	0.9742	1.5652
7	kLS	kLSR	7.5155	7.5155	17.4446	15.2611	8.2285	20.3163	21.1373
8	midptLS_gain	ffmidpt,LSR	0.9554	0.9554	1.6758	0.8062	2.2109	1.5684	2.2473
9	delta_CP	ffmax,CPR - ffmin,CPR	27.8755	27.8755	16.9685	48.9266	23.6824	53.2334	43.2033
10	minval_CP	ffmin,CPR	0.4514	0.4514	0.5759	0.316	0.1977	1.103	0.6995
11	kCP	kCPR	1.6356	1.6356	1.8181	3.0636	1.9823	2.682	1.672
12	midptCP_gain	ffmidpt,CPR	1.0206	1.0206	1.6674	2.9782	2.6367	0.9739	2.3286
13	delta_NA	ffmax,NA - ffmin,NA	10.9	10.9	21.5086	16.2405	27.3318	13.4571	23.262
14	minval_NA	ffmin,NA	4.875	4.875	4.3369	5.9302	5.3883	5.7808	6.1604
15	kNA	kNA	2.55	2.55	6.1004	5.1863	6.6944	2.0606	7.039
16	midptNA_gain	ffmidpt,NA	0.735	0.735	1.2222	1.1304	0.7744	1.8455	0.8166
17	delta_NActr	ffmax,NActr - ffmin,Nactr	10.3919	10.3919	6.5335	10.7939	9.9145	9.9777	12.8774
18	minval_NActr	ffmin,Nactr	0.61	0.61	0.8117	0.2799	1.3943	1.3728	0.6935
19	kNActr	kNActr	1.197	1.197	3.1219	0.551	0.6033	1.3866	3.3858
20	midptNActr_gain	ffmidpt,NActr	0.62	0.62	0.4054	1.6371	0.9513	1.0811	1.6581
21	delta_DMV	ffmax,DMV - ffmin,DMV	4.0696	4.0696	5.4407	9.5806	5.8668	8.5366	10.0625
22	minval_DMV	ffmin,DMV	2.5901	2.5901	2.4972	3.3304	4.8011	2.6924	5.3611
23	kDMV	kDMV	1.2411	1.2411	1.4988	0.9656	3.3852	2.849	2.5667
24	midptDMV_gain	ffmidpt,DMV	0.5272	0.5272	0.5085	0.9868	1.5702	0.7434	0.6525
25	Gs_EmaxLV	Gs,Emax,lv	0.13	0.13	0.13	0.1282	0.0595	0.3123	0.3758
26	Gv_Emaxlv	Gv,Emax,lv	0.2053	0.2053	0.2053	0.4046	0.1088	0.5746	0.3861
27	Galh	Galh	1.541	1.541	1.541	3.9121	2.9191	2.9258	2.9014
28	Cla	Cla	19.23	18.6723	19.23	18.6723	18.6723	18.6723	18.6723
29	Vulva	Vulva	25	22.75	25	22.75	22.75	22.75	22.75
30	Rla	Rla	0.0025	0.0029	0.0025	0.0029	0.0029	0.0029	0.0029
31	P0lv	P0lv	1.5	0.93	1.5	0.93	0.93	0.93	0.93
32	kElv	kElv	0.014	0.0164	0.014	0.0164	0.0164	0.0164	0.0164
33	Vulv	Vulv	16.77	30.8568	16.77	30.8568	30.8568	30.8568	30.8568
34	Emaxlv0	Emaxlv0	1.283	0.2566	1.283	0.2566	0.2566	0.2566	0.2566
35	kRlv	kRlv	0.0004	0.0006	0.0004	0.0006	0.0006	0.0006	0.0006
36	fes_inf	fes_inf	2.1	3.192	2.1	3.192	3.192	3.192	3.192
37	fes_cc	fes_cc	NA	NA	4.3159	9.4274	6.3457	9.7615	16.6375
38	T_im	T_im	NA	NA	1	1	1	1	1
39	Tc	Tc	NA	NA	0.75	0.75	0.75	0.75	0.75
40	A	A	NA	NA	50	50	50	50	50
41	K_BR_NA	KBR,NA	1	1	1	1	1	1	1
42	K_CPR_ NA	KCPR,NA	1	1	1	1	1	1	1
43	K_LSR_NA	KLSA,NA	1	1	1	1	1	1	1
44	K_BR_DMV	KBR,DMV	1	1	1	1	1	1	1
45	K_CPR_DMV	KCPR,DMV	1	1	1	1	1	1	1
46	K_LSR_DMV	KLSR,DMV	1	1	1	1	1	1	1
highlighted cells indicated modified parameters used to simulate HFrEF
